# Supplementary material for: Astaxanthin Relieves Testicular Ischemia-Reperfusion Injury—Immunohistochemical and Biochemical Analyses
Source: J Clin Med. 2022 Feb 26;11(5):1284. doi: 10.3390/jcm11051284 (PMC8911179; doi:10.3390/jcm11051284)
Supplement: Supplementary file 1 [file jcm-11-01284-s001.zip]

Archive with 1 entries (1 files):
- jcm-1594945-supplementary.pdf
